# Supplementary material for: Identification and Adulteration Evaluation of Rubiae Radix Et Rhizoma and Its Common Adulterants Based on LC-MS and Chemometrics
Source: Molecules. 2025 May 29;30(11):2385. doi: 10.3390/molecules30112385 (PMC12156058; doi:10.3390/molecules30112385)
Supplement: Supplementary file 1 [file molecules-30-02385-s001.zip]

Archive with 1 entries (1 files):
- molecules-3605911-supplementary.pdf
